# Supplementary material for: Integration of Genome-Wide Identification and Transcriptome Analysis of Class III Peroxidases in Paeonia ostii: Insight into Their Roles in Adventitious Roots, Heat Tolerance, and Petal Senescence
Source: Int J Mol Sci. 2024 Nov 12;25(22):12122. doi: 10.3390/ijms252212122 (PMC11593962; doi:10.3390/ijms252212122)
Supplement: Supplementary file 1 [file ijms-25-12122-s001.zip]

Archive with 1 entries (1 files):
- ijms-3289316-supplementary.pdf
